# Supplementary material for: Physical and Functional Characterization of PLGA Nanoparticles Containing the Antimicrobial Peptide SAAP-148
Source: Int J Mol Sci. 2023 Feb 2;24(3):2867. doi: 10.3390/ijms24032867 (PMC9918011; doi:10.3390/ijms24032867)
Supplement: Supplementary file 1 [file ijms-24-02867-s001.zip]

Archive with 1 entries (1 files):
- ijms-2163916-SI.pdf
